# Supplementary material for: Crosstalk between Growth and Osmoregulation of GHRH-SST-GH-IGF Axis in Triploid Rainbow Trout (Oncorhynchus mykiss)
Source: Int J Mol Sci. 2022 Aug 4;23(15):8691. doi: 10.3390/ijms23158691 (PMC9369269; doi:10.3390/ijms23158691)
Supplement: Supplementary file 1 [file ijms-23-08691-s001.zip]

Archive with 1 entries (1 files):
- ijms-1829016-supplementary.pdf
